# Supplementary material for: A New Panel-Based Next-Generation Sequencing Method for ADME Genes Reveals Novel Associations of Common and Rare Variants With Expression in a Human Liver Cohort
Source: Front Genet. 2019 Jan 31;10:7. doi: 10.3389/fgene.2019.00007 (PMC6365429; doi:10.3389/fgene.2019.00007)
Supplement: Supplementary file 2 [file Table_2.xlsx]

## Sheet: ADME panel genes
Supplement Table 2: Genes included in ADME NGS panel
#Column description:
#GENE_ID	gene identifier
#GENE_FAMILY	ADME gene family classification for grouped analysis ABC: ATP-binding cassette transporter SLC/SLCO: solute carrier transporters, solute carrier organic anion transporters, and ion channels Phase1: members of phase 1 metabolism (excluding cytochrome P450 and other modifiying enzymes) Phase 2: members of phase 2 metabolism CYP/modifiers: cytochrome P450s/modifiying enzymes NR/TR; nuclear recptors/…
#TRANSCRIPT	NCBI mRNA identifier
#CHR	chromosome
#PharmaADME.org	original gene list from PharmaADME.org
#PharmGKP.org	original gene list from PharmGKP.org, VIP, very important pharmacogene
#TARGET SIZE (*)	target size gives the total number of basepairs for a gene included in panel design
#5' EXTEND	(E) target region with extended 5' region
#VARIANTS	number of observed variants detected with ADME NGS panel in 150 samples (coverage>20)
#HGNC ID	identifier from HUGO gene nomenclature comitee
#ENSEMBLE_GENE	Ensemble gene identifier
#UCSC_MAINTR	main transcript region information derived from UCSC genome browser used for ADME NGS panel design
#GENE_DESCRIPTION	gene descriptions derived from UCSC genome browser
#AVAILABLE PHENOTYPE	mRNA levels measured by quantitative PCR (qPCR), protein level measured by Western Blot (WB), enzyme activity measured by mass spectrometry (MS) or HPLC (HPLC)
#REFERENCES	reference(s) for phenotype assessments, see sheet "References"
GENE_ID	GENE_FAMILY	TRANSCRIPT	CHR	PharmaADME.org	PharmGKP.org	TARGET SIZE	5' EXTEND	#VARIANTS	HGNC ID	ENSEMBLE_GENE	UCSC_MAINTR	GENE_DESCRIPTION	AVAILABLE PHENOTYPES	REFERENCE
ABCA1	ABC	NM_005502	chr9	extended, Rank6		13048		106	29	ENSG00000165029	NM_005502	ATP-binding cassette, sub-family A (ABC1), member 1
ABCA11P	ABC	NR_002451	chr4			2018		35	31		NR_002451	ATP-binding cassette, sub-family A (ABC1), member 11 (pseudogene) (ABCA11) on chromosome 4.
ABCA2	ABC	NM_001606	chr9			10532		172	32	ENSG00000107331	NM_001606	ATP-binding cassette, sub-family A (ABC1), member 2
ABCA3	ABC	NM_001089	chr16			8086		105	33	ENSG00000167972	NM_001089	ATP-binding cassette, sub-family A (ABC1), member 3
ABCA4	ABC	NM_000350	chr1	extended, Rank6		9966		130	34	ENSG00000198691	NM_000350	ATP-binding cassette, sub-family A (ABC1), member 4
ABCA5	ABC	NM_018672	chr17			11225		66	35	ENSG00000154265	NM_018672	ATP-binding cassette, sub-family A (ABC1), member 5
ABCA6	ABC	NM_080284	chr17			7304		68	36	ENSG00000154262	NM_080284	ATP-binding cassette, sub-family A (ABC1), member 6
ABCA7	ABC	NM_019112	chr19			9250		162	37		NM_019112	ATP-binding cassette, sub-family A (ABC1), member 7
ABCA8	ABC	NM_007168	chr17			7715		35	38	ENSG00000141338	NM_001288985	ATP-binding cassette, sub-family A (ABC1), member 8
ABCB1	ABC	NM_000927	chr7	core	VIP	6214		38	40	ENSG00000085563	NM_000927	ATP-binding cassette, sub-family B (MDR/TAP), member 1	WB	Meier et al., 2006
ABCB10	ABC	NM_012089	chr1			4615		22	41	ENSG00000135776	NM_012089	ATP-binding cassette, sub-family B (MDR/TAP), member 10
ABCB11	ABC	NM_003742	chr2	extended, Rank6		6262	E	49	42		NM_003742	ATP-binding cassette, sub-family B (MDR/TAP), member 11	WB	Meier et al., 2006
ABCB4	ABC	NM_018850	chr7	extended, Rank6		5271		38	45	ENSG00000005471	NM_000443	ATP-binding cassette, sub-family B (MDR/TAP), member 4	WB	Meier et al., 2006
ABCB5	ABC	NM_178559	chr7	extended, Rank6		5275		49	46	ENSG00000004846	NM_001163941	ATP-binding cassette, sub-family B (MDR/TAP), member 5
ABCB6	ABC	NM_005689	chr2	extended, Rank6		4172		44	47	ENSG00000115657	NM_005689	ATP-binding cassette, sub-family B (MDR/TAP), member 6
ABCB7	ABC	NM_004299	chrX	extended, Rank6		3206		25	48		NM_004299	ATP-binding cassette, sub-family B (MDR/TAP), member 7
ABCB8	ABC	NM_007188	chr7	extended, Rank7		5559		110	49	ENSG00000197150	NM_001282291	ATP-binding cassette, sub-family B (MDR/TAP), member 8
ABCB9	ABC	NM_203444	chr12			3133		36	50		NM_019625	ATP-binding cassette, sub-family B (MDR/TAP), member 9
ABCC1	ABC	NM_004996	chr16	extended, Rank6		8042		113	51	ENSG00000103222	NM_004996	ATP-binding cassette, sub-family C (CFTR/MRP), member 1
ABCC10	ABC	NM_001198934	chr6	extended, Rank6		6072		106	52	ENSG00000124574	NM_001198934	ATP-binding cassette, sub-family C (CFTR/MRP), member 10
ABCC11	ABC	NM_032583	chr16	extended, Rank6		8062		91	14639	ENSG00000121270	NM_032583	ATP-binding cassette, sub-family C (CFTR/MRP), member 11	qPCR, WB	Magdy et al., 2013
ABCC13	ABC	NR_003087	chr21	extended, Rank5		3128		29	16022	ENSG00000243064	NR_003087	ATP-binding cassette, sub-family C (CFTR/MRP), member 13, pseudogene
ABCC2	ABC	NM_000392	chr10	core		6599		50	53	ENSG00000023839	NM_000392	ATP-binding cassette, sub-family C (CFTR/MRP), member 2	WB	Meier et al., 2006
ABCC3	ABC	NM_003786	chr17	extended, Rank7		6630		97	54	ENSG00000108846	NM_003786	ATP-binding cassette, sub-family C (CFTR/MRP), member 3
ABCC4	ABC	NM_005845	chr13	extended, Rank7		7501		74	55	ENSG00000125257	NM_005845	ATP-binding cassette, sub-family C (CFTR/MRP), member 4
ABCC5	ABC	NM_001023587	chr3	extended, Rank6		2315		13	56	ENSG00000114770	NM_005688	ATP-binding cassette, sub-family C (CFTR/MRP), member 5
ABCC6	ABC	NM_001079528	chr16	extended, Rank6		847		7	57		NM_001171	ATP-binding cassette, sub-family C (CFTR/MRP), member 6
ABCC8	ABC	NM_000352	chr11	extended, Rank6		7242		141	59		NM_001287174	ATP-binding cassette, sub-family C (CFTR/MRP), member 8
ABCC9	ABC	NM_005691	chr12	extended, Rank6		6824		33	60	ENSG00000069431	NM_005691	ATP-binding cassette, sub-family C (CFTR/MRP), member 9
ABCD1	ABC	NM_000033	chrX			4134		90	61	ENSG00000101986	NM_000033	ATP-binding cassette, sub-family D (ALD), member 1
ABCD2	ABC	NM_005164	chr12			5815		20	66	ENSG00000173208	NM_005164	ATP-binding cassette, sub-family D (ALD), member 2
ABCD3	ABC	NM_002858	chr1			5314		39	67	ENSG00000117528	NM_002858	ATP-binding cassette, sub-family D (ALD), member 3
ABCD4	ABC	NM_005050	chr14			4387		64	68		NM_005050	ATP-binding cassette, sub-family D (ALD), member 4
ABCE1	ABC	NM_001040876	chr4			5228		17	69	ENSG00000164163	NM_002940	ATP-binding cassette, sub-family E (OABP), member 1
ABCF1	ABC	NM_001025091	chr6			5116		42	70	ENSG00000236342	NM_001025091	ATP-binding cassette, sub-family F (GCN20), member 1
ABCF2	ABC	NM_007189	chr7			4374		63	71	ENSG00000033050	NM_007189	ATP-binding cassette, sub-family F (GCN20), member 2
ABCF3	ABC	NM_018358	chr3			4100		58	72	ENSG00000161204	NM_018358	ATP-binding cassette, sub-family F (GCN20), member 3
ABCG1	ABC	NM_004915	chr21	extended, Rank6		3724		43	73	ENSG00000160179	NM_016818	ATP-binding cassette, sub-family G (WHITE), member 1
ABCG2	ABC	NM_004827	chr4	core	VIP	5304		31	74	ENSG00000118777	NM_004827	ATP-binding cassette, sub-family G (WHITE), member 2
ABCG4	ABC	NM_001142505	chr11			4363		67	13884	ENSG00000172350	NM_022169	ATP-binding cassette, sub-family G (WHITE), member 4
ABCG5	ABC	NM_022436	chr2			3301		42	13886	ENSG00000138075	NM_022436	ATP-binding cassette, sub-family G (WHITE), member 5
ABCG8	ABC	NM_022437	chr2			3295		51	13887	ENSG00000143921	NM_022437	ATP-binding cassette, sub-family G (WHITE), member 8
ADH1A	Phase 1	NM_000667	chr7	extended, Rank6	VIP	1919		9	249		NM_000667	alcohol dehydrogenase 1A (class I), alpha polypeptide
ADH1B	Phase 1	NM_000668	chr4	extended, Rank6	VIP	3119		20	250	ENSG00000196616	NM_000668	alcohol dehydrogenase 1B (class I), beta polypeptide
ADH1C	Phase 1	NM_000669	chr4	extended, Rank6	VIP	1909		22	251	ENSG00000248144	NM_000669	alcohol dehydrogenase 1C (class I), gamma polypeptide
ADH4	Phase 1	NM_000670	chr4	extended, Rank6		2424		33	252	ENSG00000198099	NM_000670	alcohol dehydrogenase 4 (class II), pi polypeptide
ADH5	Phase 1	NM_000671	chr4	extended, Rank6		3090		25	253		NM_000671	alcohol dehydrogenase 5 (class III), chi polypeptide
ADH6	Phase 1	NM_000672	chr4	extended, Rank6		1786		15	255	ENSG00000172955	NM_001102470	alcohol dehydrogenase 6 (class V)
ADH7	Phase 1	NM_000673	chr4	extended, Rank6		2708		20	256	ENSG00000196344	NM_001166504	alcohol dehydrogenase 7 (class IV), mu or sigma polypeptide
AHR	NR/TR	NM_001621	chr4	extended, Rank7	VIP	8751	E	49	348		NM_001621	aryl hydrocarbon receptor
AHRR	NR/TR	NM_001242412	chr7			6280		139	346	ENSG00000063438	NM_001242412	aryl-hydrocarbon receptor repressor
ALDH1A1	Phase 1	NM_000689	chr5	extended, Rank6	VIP	3043		13	402	ENSG00000165092	NM_000689	aldehyde dehydrogenase 1 family, member A1
ALDH1A2	Phase 1	NM_001206897	chr9	extended, Rank6		4438		39	15472	ENSG00000128918	NM_003888	aldehyde dehydrogenase 1 family, member A2
ALDH1A3	Phase 1	NM_000693	chr15	extended, Rank6		4169		37	409	ENSG00000184254	NM_000693	aldehyde dehydrogenase 1 family, member A3
ALDH1B1	Phase 1	NM_000692	chr15	extended, Rank6		3152		40	407	ENSG00000137124	NM_000692	aldehyde dehydrogenase 1 family, member B1
ALDH2	Phase 1	NM_000690	chr9	extended, Rank6		2684		32	404	ENSG00000111275	NM_000690	aldehyde dehydrogenase 2 family (mitochondrial)
ALDH3A1	Phase 1	NM_000691	chr12	extended, Rank6		2285		46	405	ENSG00000108602	NM_001135168	aldehyde dehydrogenase 3 family, member A1
ALDH3A2	Phase 1	NM_000382	chr17	extended, Rank6		4168		37	403	ENSG00000072210	NM_001031806	aldehyde dehydrogenase 3 family, member A2
ALDH3B1	Phase 1	NM_000694	chr17	extended, Rank6		3374		54	410	ENSG00000247484	NM_000694	aldehyde dehydrogenase 3 family, member B1
ALDH3B2	Phase 1	NM_000695	chr11	extended, Rank6		3161		67	411	ENSG00000132746	NM_000695	aldehyde dehydrogenase 3 family, member B2
ALDH4A1	Phase 1	NM_001161504	chr11	extended, Rank7		4147		95	406	ENSG00000159423	NM_003748	aldehyde dehydrogenase 4 family, member A1
ALDH5A1	Phase 1	NM_001080	chr1	extended, Rank7		5641		51	408	ENSG00000112294	NM_170740	aldehyde dehydrogenase 5 family, member A1
ALDH6A1	Phase 1	NM_005589	chr6	extended, Rank7		2836		33	7179	ENSG00000119711	NM_005589	aldehyde dehydrogenase 6 family, member A1
ALDH7A1	Phase 1	NM_001182	chr14	extended, Rank6		6238		88	877	ENSG00000164904	NM_001182	aldehyde dehydrogenase 7 family, member A1
ALDH8A1	Phase 1	NM_001193480	chr5	extended, Rank6		2654		18	15471	ENSG00000118514	NM_022568	aldehyde dehydrogenase 8 family, member A1
ALDH9A1	Phase 1	NM_000696	chr6	extended, Rank6		2990		21	412	ENSG00000143149	NM_000696	aldehyde dehydrogenase 9 family, member A1
AOC1	Others	NM_001091	chr1			2679		26	80		NM_001272072	amiloride binding protein 1 (amine oxidase (copper-containing))
AOX1	Others	NM_001159	chr2	extended, Rank6		6964		53	553	ENSG00000138356	NM_001159	aldehyde oxidase 1
ARNT	NR/TR	NM_001197325	chr1	extended, Rank6		8124	E	90	700		NM_001668	aryl hydrocarbon receptor nuclear translocator
ARSA	Others	NM_000487	chr22	extended, Rank5		4660		99	713		NM_000487	arylsulfatase A
BSG	Others	NM_001728	chr19			4640	E	95	1116		NM_001728	basigin (Ok blood group)
CABIN1	Others	NM_001199281	chr22			9240		143	24187	ENSG00000099991	NM_001199281	calcineurin binding protein 1
CARM1	Others	NM_199141	chr19			3922		55	23393	ENSG00000142453	NM_199141	coactivator-associated arginine methyltransferase 1
CAT	Others	NM_001752	chr11	extended, Rank5		2905		26	1516	ENSG00000121691	NM_001752	catalase
CAV1	Others	NM_001172895	chr7			3325		42	1527	ENSG00000105974	NM_001753	caveolin 1, caveolae protein, 22kDa
CDA	Others	NM_001785	chr1	extended, Rank6		1193		30	1712	ENSG00000158825	NM_001785	cytidine deaminase
CEBPA	NR/TR	NM_004364	chr19			2632		31	1833	ENSG00000245848	NM_004364	CCAAT/enhancer binding protein (C/EBP), alpha
CES1	Phase 1	NM_001025194	chr16	extended, Rank7		2774		42	1863		NM_001025195	carboxylesterase 1
CES2	Phase 1	NM_003869	chr16	extended, Rank7		4537		61	1864	ENSG00000172831	NM_003869	carboxylesterase 2
CFTR	ABC	NM_000492	chr7	extended, Rank3	VIP	7558		71	1884	ENSG00000001626	NM_000492	cystic fibrosis transmembrane conductance regulator (ATP-binding cassette sub-family C, member 7)
CHURC1	Others	NM_001204063	chr14			3823		47	20099	ENSG00000258289	NM_145165	churchill domain containing 1
COMT	Phase 2	NM_000754	chr22	related	VIP	2579		49	2228	ENSG00000093010	NM_000754	catechol-O-methyltransferase
CREBBP	NR/TR	NM_001079846	chr16			11640		148	2348	ENSG00000005339	NM_004380	CREB binding protein
CRP	Others	NM_000567	chr1			2097		11	2367	ENSG00000132693	NM_000567	C-reactive protein, pentraxin-related
CYB5R3	CYP/modifiers	NM_000398	chr22	extended, Rank6		3457		71	2873		NM_000398	cytochrome b5 reductase 3
CYP11A1	CYP/modifiers	NM_000781	chr15	extended, Rank6		2341		29	2590	ENSG00000140459	NM_000781	cytochrome P450, family 11, subfamily A, polypeptide 1
CYP11B1	CYP/modifiers	NM_000497	chr8	extended, Rank6		3945		51	2591	ENSG00000160882	NM_000497	cytochrome P450, family 11, subfamily B, polypeptide 1
CYP11B2	CYP/modifiers	NM_000498	chr8	extended, Rank6		3346		50	2592	ENSG00000179142	NM_000498	cytochrome P450, family 11, subfamily B, polypeptide 2
CYP17A1	CYP/modifiers	NM_000102	chr10	extended, Rank6		2247		19	2593	ENSG00000148795	NM_000102	cytochrome P450, family 17, subfamily A, polypeptide 1
CYP19A1	CYP/modifiers	NM_000103	chr15	extended, Rank5		6825	E	44	2594	ENSG00000137869	NM_000103	cytochrome P450, family 19, subfamily A, polypeptide 1
CYP1A1	CYP/modifiers	NM_000499	chr15	core		4958	E	63	2595	ENSG00000140465	NM_000499	cytochrome P450, family 1, subfamily A, polypeptide 1
CYP1A2	CYP/modifiers	NM_000761	chr15	core	VIP	5477	E	70	2596		NM_000761	cytochrome P450, family 1, subfamily A, polypeptide 2	qPCR, WB, MS	Klein et al., 2010
CYP1B1	CYP/modifiers	NM_000104	chr2	extended, Rank6		5276		46	2597	ENSG00000138061	NM_000104	cytochrome P450, family 1, subfamily B, polypeptide 1
CYP20A1	CYP/modifiers	NM_177538	chr2	extended, Rank6		11749		131	20576		NM_177538	cytochrome P450, family 20, subfamily A, polypeptide 1
CYP21A2	CYP/modifiers	NM_000500	chr6	extended, Rank6		5442		111	2600		NM_000500	cytochrome P450, family 21, subfamily A, polypeptide 2
CYP24A1	CYP/modifiers	NM_000782	chr20	extended, Rank6		3884		36	2602	ENSG00000019186	NM_000782	cytochrome P450, family 24, subfamily A, polypeptide 1
CYP26A1	CYP/modifiers	NM_000783	chr10	extended, Rank6		2406		25	2603	ENSG00000095596	NM_000783	cytochrome P450, family 26, subfamily A, polypeptide 1
CYP26C1	CYP/modifiers	NM_183374	chr10	extended, Rank5		1815		23	20577		NM_183374	cytochrome P450, family 26, subfamily C, polypeptide 1
CYP27A1	CYP/modifiers	NM_000784	chr2	extended, Rank6		2703		24	2605	ENSG00000135929	NM_000784	cytochrome P450, family 27, subfamily A, polypeptide 1
CYP27B1	CYP/modifiers	NM_000785	chr12	extended, Rank5		2897		27	2606	ENSG00000111012	NM_000785	cytochrome P450, family 27, subfamily B, polypeptide 1
CYP2A13	CYP/modifiers	NM_000766	chr19	extended, Rank6		2129		32	2608	ENSG00000197838	NM_000766	cytochrome P450, family 2, subfamily A, polypeptide 13
CYP2A6	CYP/modifiers	NM_000762	chr19	core	VIP	4133	E	83	2610	ENSG00000255974	NM_000762	cytochrome P450, family 2, subfamily A, polypeptide 6	qPCR, WB, MS	Haberl et al., 2005
CYP2A7	CYP/modifiers	NM_000764	chr19	extended, Rank6		2650		63	2611		NM_000764	cytochrome P450, family 2, subfamily A, polypeptide 7
CYP2B6	CYP/modifiers	NM_000767	chr19	core	VIP	5421	E	85	2615		NM_000767	cytochrome P450, family 2, subfamily B, polypeptide 6	qPCR, WB, MS	Hofmann et al., 2008
CYP2B7P1	CYP/modifiers	NR_001278	chr19			3279		44	2616		NR_001278	cytochrome P450, family 2, subfamily B, polypeptide 7 pseudogene 1
CYP2C18	CYP/modifiers	NM_000772	chr10	extended, Rank6		2914		30	2620	ENSG00000108242	NM_000772	cytochrome P450, family 2, subfamily C, polypeptide 18
CYP2C19	CYP/modifiers	NM_000769	chr10	core	VIP	3842	E	25	2621		NM_000769	cytochrome P450, family 2, subfamily C, polypeptide 19
CYP2C8	CYP/modifiers	NM_000770	chr10	core	VIP	4293	E	33	2622	ENSG00000138115	NM_000770	cytochrome P450, family 2, subfamily C, polypeptide 8	qPCR, WB, MS	Thomas et al., 2015
CYP2C9	CYP/modifiers	NM_000771	chr10	core	VIP	4230	E	22	2623		NM_000771	cytochrome P450, family 2, subfamily C, polypeptide 9
CYP2D6	CYP/modifiers	NM_000106	chr22	core	VIP	4028	E	124	2625	ENSG00000100197	NM_000106	cytochrome P450, family 2, subfamily D, polypeptide 6	qPCR, WB, MS	Toscano et al., 2006
CYP2D7P1	CYP/modifiers	NR_002570	chr22	extended, Rank4		2049		53	2624		NR_002570	cytochrome P450, family 2, subfamily D, polypeptide 7 pseudogene 1
CYP2E1	CYP/modifiers	NM_000773	chr10	core	VIP	4036	E	32	2631	ENSG00000130649	NM_000773	cytochrome P450, family 2, subfamily E, polypeptide 1	qPCR, WB, MS	Tremmel et al., 2015
CYP2F1	CYP/modifiers	NM_000774	chr19	extended, Rank6		2311		58	2632		NM_000774	cytochrome P450, family 2, subfamily F, polypeptide 1
CYP2J2	CYP/modifiers	NM_000775	chr1	extended, Rank6	VIP	2226		12	2634	ENSG00000134716	NM_000775	cytochrome P450, family 2, subfamily J, polypeptide 2
CYP2R1	CYP/modifiers	NM_024514	chr11	extended, Rank5		1823		12	20580		NM_024514	cytochrome P450, family 2, subfamily R, polypeptide 1
CYP2S1	CYP/modifiers	NM_030622	chr19	extended, Rank5		2990		47	15654	ENSG00000167600	NM_030622	cytochrome P450, family 2, subfamily S, polypeptide 1
CYP39A1	CYP/modifiers	NM_016593	chr6	extended, Rank6		2918		25	17449	ENSG00000146233	NM_016593	cytochrome P450, family 39, subfamily A, polypeptide 1
CYP3A4	CYP/modifiers	NM_001202855	chr7	core	VIP	5525	E	31	2637	ENSG00000160868	NM_017460	cytochrome P450, family 3, subfamily A, polypeptide 4	qPCR, WB, MS	Klein et al., 2012
CYP3A43	CYP/modifiers	NM_022820	chr7	extended, Rank6		2903		20	17450	ENSG00000021461	NM_022820	cytochrome P450, family 3, subfamily A, polypeptide 43
CYP3A5	CYP/modifiers	NM_000777	chr7	core	VIP	2462		20	2638	ENSG00000106258	NM_000777	cytochrome P450, family 3, subfamily A, polypeptide 5	qPCR, WB, MS	Burk et al., 2004
CYP3A7	CYP/modifiers	NM_000765	chr7	extended, Rank6		2814		16	2640	ENSG00000160870	NM_000765	cytochrome P450, family 3, subfamily A, polypeptide 7
CYP46A1	CYP/modifiers	NM_006668	chr14	extended, Rank5		3090		40	2641	ENSG00000036530	NM_006668	cytochrome P450, family 46, subfamily A, polypeptide 1
CYP4A11	CYP/modifiers	NM_000778	chr1	extended, Rank5		3230		42	2642	ENSG00000187048	NM_000778	cytochrome P450, family 4, subfamily A, polypeptide 11
CYP4B1	CYP/modifiers	NM_000779	chr1	extended, Rank6		2827		41	2644	ENSG00000142973	NM_001099772	cytochrome P450, family 4, subfamily B, polypeptide 1
CYP4F11	CYP/modifiers	NM_001128932	chr19	extended, Rank6		3802		159	13265	ENSG00000171903	NM_021187	cytochrome P450, family 4, subfamily F, polypeptide 11
CYP4F12	CYP/modifiers	NM_023944	chr19	extended, Rank5		2529		51	18857	ENSG00000186204	NM_023944	cytochrome P450, family 4, subfamily F, polypeptide 12
CYP4F2	CYP/modifiers	NM_001082	chr19	extended, Rank5	VIP	3175		45	2645	ENSG00000186115	NM_001082	cytochrome P450, family 4, subfamily F, polypeptide 2
CYP4F3	CYP/modifiers	NM_000896	chr19	extended, Rank5		3803		60	2646		NM_000896	cytochrome P450, family 4, subfamily F, polypeptide 3
CYP4F8	CYP/modifiers	NM_007253	chr19	extended, Rank5		2706		48	2648		NM_007253	cytochrome P450, family 4, subfamily F, polypeptide 8
CYP4Z1	CYP/modifiers	NM_178134	chr1	extended, Rank5		2582		16	20583		NM_178134	cytochrome P450, family 4, subfamily Z, polypeptide 1
CYP51A1	CYP/modifiers	NM_000786	chr7	extended, Rank6		3663		31	2649	ENSG00000001630	NM_000786	cytochrome P450, family 51, subfamily A, polypeptide 1
CYP7A1	CYP/modifiers	NM_000780	chr8	extended, Rank7		5121	E	29	2651	ENSG00000167910	NM_000780	cytochrome P450, family 7, subfamily A, polypeptide 1
CYP7B1	CYP/modifiers	NM_004820	chr8	extended, Rank5		2641		17	2652		NM_004820	cytochrome P450, family 7, subfamily B, polypeptide 1
CYP8B1	CYP/modifiers	NM_004391	chr3	extended, Rank5		3991		25	2653	ENSG00000180432	NM_004391	cytochrome P450, family 8, subfamily B, polypeptide 1
DHRS2	Phase 1	NM_005794	chr14	extended, Rank5		2247		61	18349	ENSG00000100867	NM_182908	dehydrogenase/reductase (SDR family) member 2
DPYD	Phase 1	NM_000110	chr1	core	VIP	7637	E	57	3012	ENSG00000188641	NM_000110	dihydropyrimidine dehydrogenase	qPCR, WB, MS	Schwab et al., 2008
EAF2	Others	NM_018456	chr3	related		1291		12	23115	ENSG00000145088	NM_018456	ELL associated factor 2
EP300	Others	NM_001429	chr22			10352		120	3373	ENSG00000100393	NM_001429	E1A binding protein p300
EPHX1	Phase 1	NM_000120	chr1	extended, Rank7		2211		52	3401		NM_000120	epoxide hydrolase 1, microsomal (xenobiotic)
EPHX2	Phase 1	NM_001256482	chr8	extended, Rank6		3720		57	3402	ENSG00000120915	NM_001979	epoxide hydrolase 2, cytoplasmic
EPS8L3	Others	NM_024526	chr1			3483		59	21297		NM_139053	EPS8-like 3
ESR1	NR/TR	NM_000125	chr6			6660		49	3467	ENSG00000091831	NM_000125	estrogen receptor 1
ESR2	NR/TR	NM_001040275	chr14			2828		26	3468	ENSG00000140009	NM_001437	estrogen receptor 2 (ER beta)
ESRRA	NR/TR	NM_004451	chr11			2511		34	3471		NM_004451	estrogen-related receptor alpha
ESRRB	NR/TR	NM_004452	chr14			3599		47	3473	ENSG00000119715	NM_004452	estrogen-related receptor beta
ESRRG	NR/TR	NM_001134285	chr1			5759		30	3474	ENSG00000196482	NM_001438	estrogen-related receptor gamma
FMO1	Phase 1	NM_002021	chr1	extended, Rank6		2571		19	3769	ENSG00000010932	NM_002021	flavin containing monooxygenase 1
FMO2	Phase 1	NM_001460	chr1	extended, Rank6		5647		50	3770	ENSG00000094963	NM_001460	flavin containing monooxygenase 2 (non-functional)
FMO3	Phase 1	NM_001002294	chr1	extended, Rank7		2518		21	3771	ENSG00000007933	NM_001002294	flavin containing monooxygenase 3
FMO4	Phase 1	NM_002022	chr1	extended, Rank6		2652		17	3772	ENSG00000076258	NM_002022	flavin containing monooxygenase 4
FOXA2	NR/TR	NM_021784	chr20			2505		45	5022	ENSG00000125798	NM_021784	forkhead box A2
FOXA3	NR/TR	NM_004497	chr19			2071		17	5023	ENSG00000170608	NM_004497	forkhead box A3
GPS2	Others	NM_004489	chr17			1907		33	4550	ENSG00000132522	NM_004489	G protein pathway suppressor 2
GPX2	Others	NM_002083	chr14	extended, Rank6		1170		12	4554	ENSG00000176153	NM_002083	glutathione peroxidase 2 (gastrointestinal)
GPX4	Others	NM_001039847	chr19	extended, Rank5		1384		17	4556	ENSG00000167468	NM_002085	glutathione peroxidase 4 (phospholipid hydroperoxidase)
GPX7	Others	NM_015696	chr1	extended, Rank6		1352		16	4559	ENSG00000116157	NM_015696	glutathione peroxidase 7
GSR	Phase 2	NM_000637	chr8	extended, Rank6		3993		55	4623	ENSG00000104687	NM_000637	glutathione reductase
GSS	Phase 2	NM_000178	chr20	extended, Rank5		2700		29	4624	ENSG00000100983	NM_000178	glutathione synthetase
GSTA1	Phase 2	NM_145740	chr6	extended, Rank7		1655		17	4626		NM_145740	glutathione S-transferase alpha 1
GSTA2	Phase 2	NM_000846	chr6	extended, Rank7		1667		15	4627		NM_000846	glutathione S-transferase alpha 2
GSTA3	Phase 2	NM_000847	chr6	extended, Rank7		1342		13	4628	ENSG00000174156	NM_000847	glutathione S-transferase alpha 3
GSTA4	Phase 2	NM_001512	chr6	extended, Rank7		1711		14	4629	ENSG00000170899	NM_001512	glutathione S-transferase alpha 4
GSTA5	Phase 2	NM_153699	chr6	extended, Rank7		1282		4	19662	ENSG00000182793	NM_153699	glutathione S-transferase alpha 5
GSTK1	Phase 2	NM_001143679	chr7	extended, Rank6		1580		17	16906	ENSG00000197448	NM_015917	glutathione S-transferase kappa 1
GSTM1	Phase 2	NM_000561	chr1	core		1708		9	4632	ENSG00000134184	NM_000561	glutathione S-transferase mu 1
GSTM2	Phase 2	NM_000848	chr1	extended, Rank7		1718		21	4634	ENSG00000213366	NM_000848	glutathione S-transferase mu 2 (muscle)
GSTM3	Phase 2	NM_000849	chr1	extended, Rank7		4719		50	4635	ENSG00000134202	NM_000849	glutathione S-transferase mu 3 (brain)
GSTM4	Phase 2	NM_000850	chr1	extended, Rank7		1943		18	4636	ENSG00000168765	NM_000850	glutathione S-transferase mu 4
GSTM5	Phase 2	NM_000851	chr1	extended, Rank6		2100		30	4637		NM_000851	glutathione S-transferase mu 5
GSTO1	Phase 2	NM_001191002	chr10	extended, Rank7		1134		13	13312	ENSG00000148834	NM_004832	glutathione S-transferase omega 1
GSTO2	Phase 2	NM_001191013	chr10	extended, Rank7		1662		25	23064	ENSG00000065621	NM_183239	glutathione S-transferase omega 2
GSTP1	Phase 2	NM_000852	chr11	core	VIP	1402		30	4638	ENSG00000084207	NM_000852	glutathione S-transferase pi 1
GSTT1	Phase 2	NM_000853	chr22	core	VIP	1297		16	4641	ENSG00000184674	NM_000853	glutathione S-transferase theta 1
GSTT2B	Phase 2	NM_001080843	chr22	extended, Rank7		1331		8	33437	ENSG00000133433	NM_001080843	glutathione S-transferase theta 2B (gene/pseudogene)
GSTZ1	Phase 2	NM_001513	chr14	extended, Rank6		2172		42	4643		NM_145870	glutathione transferase zeta 1
HIF1A	NR/TR	NM_001243084	chr14			4637		16	4910		NM_001530	hypoxia inducible factor 1, alpha subunit (basic helix-loop-helix transcription factor)
HNF1A	NR/TR	NM_000545	chr12			3648		55	11621	ENSG00000135100	NM_000545	HNF1 homeobox A
HNF4A	NR/TR	NM_000457	chr20	extended, Rank5		7202	E	86	5024		NM_000457	hepatocyte nuclear factor 4, alpha
HNMT	Others	NM_001024074	chr2	extended, Rank5		821		4	5028		NM_006895	histamine N-methyltransferase
IL6ST	Others	NM_001190981	chr5			9717		76	6021		NM_002184	interleukin 6 signal transducer (gp130, oncostatin M receptor)
INSIG1	NR/TR	NM_005542	chr7			3276		31	6083		NM_005542	insulin induced gene 1
INSIG2	NR/TR	NM_016133	chr2			2901		24	20452	ENSG00000125629	NM_016133	insulin induced gene 2
KCNJ11	Others	NM_000525	chr11	extended, Rank4	VIP	3452		42	6257		NM_000525	potassium inwardly-rectifying channel, subfamily J, member 11
MED1	NR/TR	NM_004774	chr17			9271		45		ENSG00000125686	NM_004774	mediator complex subunit 1
MGMT	Others	NM_002412	chr10			1483		17	7059	ENSG00000170430	NM_002412	O-6-methylguanine-DNA methyltransferase
MGST1	Phase 2	NM_020300	chr12	extended, Rank5		1168		5	7061	ENSG00000008394	NM_020300	microsomal glutathione S-transferase 1
MGST2	Phase 2	NM_001204366	chr4	extended, Rank5		1631		7	7063	ENSG00000085871	NM_002413	microsomal glutathione S-transferase 2
MGST3	Phase 2	NM_004528	chr1	extended, Rank5		1919		29	7064	ENSG00000143198	NM_004528	microsomal glutathione S-transferase 3
MIF	Others	NM_002415	chr22			684		7	7097	ENSG00000240972	NM_002415	macrophage migration inhibitory factor (glycosylation-inhibiting factor)
MPO	Others	NM_000250	chr17	extended, Rank5		3733		66	7218	ENSG00000005381	NM_000250	myeloperoxidase
NAT1	Phase 2	NM_000662	chr8	core		2011		29	7645	ENSG00000171428	NM_000662	N-acetyltransferase 1 (arylamine N-acetyltransferase)
NAT2	Phase 2	NM_000015	chr8	core	VIP	1418		9	7646		NM_000015	N-acetyltransferase 2 (arylamine N-acetyltransferase)
NCOA1	NR/TR	NM_003743	chr2			7901		32	7668	ENSG00000084676	NM_003743	nuclear receptor coactivator 1
NCOA2	NR/TR	NM_006540	chr8			7318		36	7669	ENSG00000140396	NM_006540	nuclear receptor coactivator 2
NCOA3	NR/TR	NM_001174087	chr20			9047		83	7670	ENSG00000124151	NM_181659	nuclear receptor coactivator 3
NCOA6	NR/TR	NM_001242539	chr20			4797		48	15936	ENSG00000198646	NM_014071	nuclear receptor coactivator 6
NCOR1	NR/TR	NM_001190438	chr17			4237		21	7672		NM_006311	nuclear receptor corepressor 1
NCOR2	NR/TR	NM_001077261	chr12			11271		276	7673	ENSG00000196498	NM_006312	nuclear receptor corepressor 2
NNMT	Others	NM_006169	chr11	extended, Rank6		1701		10	7861		NM_006169	nicotinamide N-methyltransferase
NOS1	Others	NM_000620	chr12	extended, Rank5		13605		195	7872	ENSG00000089250	NM_000620	nitric oxide synthase 1 (neuronal)
NOS2A	Others	NM_000625	chr17	extended, Rank5		5589		79		ENSG00000007171	NM_000625	nitric oxide synthase 2, inducible
NOS3	Others	NM_000603	chr7	extended, Rank5		5688		128	7876	ENSG00000164867	NM_000603	nitric oxide synthase 3 (endothelial cell)
NR0B2	NR/TR	NM_021969	chr1			1353		15	7961	ENSG00000131910	NM_021969	nuclear receptor subfamily 0, group B, member 2
NR1H2	NR/TR	NM_001256647	chr19			2258		40	7965	ENSG00000131408	NM_007121	nuclear receptor subfamily 1, group H, member 2
NR1H3	NR/TR	NM_001130101	chr11			2211		25	7966	ENSG00000025434	NM_005693	nuclear receptor subfamily 1, group H, member 3
NR1H4	NR/TR	NM_001206977	chr12			2991		18	7967	ENSG00000012504	NM_001206979	nuclear receptor subfamily 1, group H, member 4
NR1I2	NR/TR	NM_003889	chr3	extended, Rank6	VIP	6803	E	55	7968		NM_003889	nuclear receptor subfamily 1, group I, member 2	qPCR, WB	Wolbold et al., 2003
NR1I3	NR/TR	NM_001077469	chr1	extended, Rank6		3627	E	86	7969	ENSG00000158882	NM_005122	nuclear receptor subfamily 1, group I, member 3	qPCR	Burk et al., 2004
NR2C1	NR/TR	NM_001032287	chr12			2491		13	7971	ENSG00000120798	NM_003297	nuclear receptor subfamily 2, group C, member 1
NR2C2	NR/TR	NM_003298	chr3			9074		71	7972		NM_003298	nuclear receptor subfamily 2, group C, member 2
NR2F1	NR/TR	NM_005654	chr5			3320		28	7975		NM_005654	nuclear receptor subfamily 2, group F, member 1
NR2F2	NR/TR	NM_001145155	chr15			3992		34	7976	ENSG00000185551	NM_021005	nuclear receptor subfamily 2, group F, member 2
NR3C1	NR/TR	NM_000176	chr5	related		7156		33	7978	ENSG00000113580	NM_000176	nuclear receptor subfamily 3, group C, member 1 (glucocorticoid receptor)
NR3C2	NR/TR	NM_000901	chr4			6270		40	7979	ENSG00000151623	NM_000901	nuclear receptor subfamily 3, group C, member 2
NR5A2	NR/TR	NM_003822	chr1			5194		43	7984	ENSG00000116833	NM_003822	nuclear receptor subfamily 5, group A, member 2
NUDT8	Others	NM_001243750	chr11			950		19	8055	ENSG00000167799	NM_001243750	nudix (nucleoside diphosphate linked moiety X)-type motif 8
PGRMC1	CYP/modifiers	NM_006667	chrX			2039		8	16090	ENSG00000101856	NM_006667	progesterone receptor membrane component 1
PGRMC2	CYP/modifiers	NM_006320	chr4			3913		38	16089	ENSG00000164040	NM_006320	progesterone receptor membrane component 2
PIAS2	Others	NM_004671	chr18			5275		47	17311		NM_004671	protein inhibitor of activated STAT, 2
PLG	Others	NM_000301	chr6	related		4419		57	9071	ENSG00000122194	NM_000301	plasminogen
PON1	Phase 1	NM_000446	chr7	extended, Rank6		2272		19	9204	ENSG00000005421	NM_000446	paraoxonase 1	qPCR, WB, MS	Riedmaier et al., 2011
PON2	Phase 1	NM_000305	chr7	extended, Rank6		2174		9	9205	ENSG00000105854	NM_000305	paraoxonase 2
PON3	Phase 1	NM_000940	chr7	extended, Rank6		1732		26	9206	ENSG00000105852	NM_000940	paraoxonase 3	qPCR, WB, MS	Riedmaier et al., 2011
POR	CYP/modifiers	NM_000941	chr7	extended, Rank6		3360		66	9208	ENSG00000127948	NM_000941	P450 (cytochrome) oxidoreductase	qPCR, WB, MS	Gomes et al., 2009
PPARA	NR/TR	NM_001001928	chr22	extended, Rank5		12330	E	150	9232		NM_005036	peroxisome proliferator-activated receptor alpha	qPCR, WB	Klein et al., 2012; Thomas et al., 2015
PPARD	NR/TR	NM_001171818	chr6	extended, Rank6		4272		62	9235	ENSG00000112033	NM_006238	peroxisome proliferator-activated receptor delta
PPARG	NR/TR	NM_005037	chr3	extended, Rank6		2105		7	9236	ENSG00000132170	NM_005037	peroxisome proliferator-activated receptor gamma
PPARGC1A	NR/TR	NM_013261	chr4			6986		76	9237	ENSG00000109819	NM_013261	peroxisome proliferator-activated receptor gamma, coactivator 1 alpha
PRMT1	Others	NM_001207042	chr19			1594		32	5187	ENSG00000126457	NM_001536	protein arginine methyltransferase 1
RARA	NR/TR	NM_000964	chr17			3657		64	9864		NM_000964	retinoic acid receptor, alpha
RNF40	Others	NM_001207033	chr16			6904		92	16867	ENSG00000196118	NM_014771	ring finger protein 40
RXRA	NR/TR	NM_002957	chr9	extended, Rank6		5974		96	10477	ENSG00000186350	NM_002957	retinoid X receptor, alpha
SIRT1	NR/TR	NM_001142498	chr10			3959		22	14929	ENSG00000096717	NM_012238	sirtuin 1
SLC10A1	SLC/SLCO	NM_003049	chr14	extended, Rank7		3836	E	22	10905	ENSG00000100652	NM_003049	solute carrier family 10 (sodium/bile acid cotransporter family), member 1 (SLC10A1), mRNA.
SLC10A2	SLC/SLCO	NM_000452	chr13	extended, Rank6		4057		36	10906	ENSG00000125255	NM_000452	solute carrier family 10 (sodium/bile acid cotransporter family), member 2
SLC15A1	SLC/SLCO	NM_005073	chr13	extended, Rank7		4771		48	10920		NM_005073	solute carrier family 15 (oligopeptide transporter), member 1 (SLC15A1), mRNA.
SLC15A2	SLC/SLCO	NM_001145998	chr3	core		6865		38	10921	ENSG00000163406	NM_021082	solute carrier family 15 (H+/peptide transporter), member 2
SLC16A1	SLC/SLCO	NM_001166496	chr1	extended, Rank6		6583	E	39	10922	ENSG00000155380	NM_003051	solute carrier family 16, member 1 (monocarboxylic acid transporter 1)
SLC16A3	SLC/SLCO	NM_001042422	chr17			4276	E	109	10924		NM_001206950	solute carrier family 16, member 3 (monocarboxylic acid transporter 4)
SLC16A7	SLC/SLCO	NM_004731	chr12			3746		18	10928	ENSG00000118596	NM_001270623	solute carrier family 16, member 7 (monocarboxylic acid transporter 2)
SLC19A1	SLC/SLCO	NM_001205206	chr21	extended, Rank6	VIP	2146		23	10937	ENSG00000173638	NM_194255	solute carrier family 19 (folate transporter), member 1
SLC22A1	SLC/SLCO	NM_003057	chr6	core	VIP	2429		54	10963	ENSG00000175003	NM_003057	solute carrier family 22 (organic cation transporter), member 1	qPCR, WB	Nies et al., 2009
SLC22A10	SLC/SLCO	NM_001039752	chr11	extended, Rank6		3015		27	18057	ENSG00000184999	NM_001039752	solute carrier family 22, member 10
SLC22A11	SLC/SLCO	NM_018484	chr11	extended, Rank7		2953		37	18120		NM_018484	solute carrier family 22 (organic anion/urate transporter), member 11
SLC22A12	SLC/SLCO	NM_144585	chr11	extended, Rank6		3647		62	17989	ENSG00000197891	NM_144585	solute carrier family 22 (organic anion/urate transporter), member 12
SLC22A14	SLC/SLCO	NM_004803	chr3	extended, Rank6		2425		33	8495	ENSG00000144671	NM_004803	solute carrier family 22, member 14
SLC22A15	SLC/SLCO	NM_018420	chr1	extended, Rank6		5293		47	20301	ENSG00000163393	NM_018420	solute carrier family 22, member 15
SLC22A16	SLC/SLCO	NM_033125	chr6	extended, Rank6		2345		20	20302	ENSG00000004809	NM_033125	solute carrier family 22 (organic cation/carnitine transporter), member 16
SLC22A17	SLC/SLCO	NM_016609	chr14	extended, Rank6		2792		40	23095	ENSG00000092096	NM_020372	solute carrier family 22, member 17
SLC22A18	SLC/SLCO	NM_002555	chr11	extended, Rank6		2099		29	10964		NM_001315501	solute carrier family 22, member 18
SLC22A18AS	SLC/SLCO	NM_007105	chr11	extended, Rank6		1711		33	10965	ENSG00000254827	NM_007105	solute carrier family 22 (organic cation transporter), member 18 antisense
SLC22A2	SLC/SLCO	NM_003058	chr6	core		3035		24	10966	ENSG00000112499	NM_003058	solute carrier family 22 (organic cation transporter), member 2
SLC22A25	SLC/SLCO	NM_199352	chr11			2044		16	32935	ENSG00000196600	NM_199352	solute carrier family 22, member 25
SLC22A3	SLC/SLCO	NM_021977	chr6	extended, Rank6		6153		40	10967	ENSG00000146477	NM_021977	solute carrier family 22 (extraneuronal monoamine transporter), member 3	qPCR	Nies et al., 2009
SLC22A4	SLC/SLCO	NM_003059	chr5	extended, Rank6		2643		23	10968	ENSG00000197208	NM_003059	solute carrier family 22 (organic cation/ergothioneine transporter), member 4
SLC22A5	SLC/SLCO	NM_003060	chr5	extended, Rank6		3725		56	10969	ENSG00000197375	NM_001308122	solute carrier family 22 (organic cation/carnitine transporter), member 5
SLC22A6	SLC/SLCO	NM_004790	chr11	core		2663		51	10970	ENSG00000197901	NM_004790	solute carrier family 22 (organic anion transporter), member 6
SLC22A7	SLC/SLCO	NM_006672	chr6	extended, Rank6		3000		45	10971	ENSG00000137204	NM_006672	solute carrier family 22 (organic anion transporter), member 7
SLC22A8	SLC/SLCO	NM_001184732	chr11	extended, Rank7		2648		36	10972	ENSG00000149452	NM_004254	solute carrier family 22 (organic anion transporter), member 8 (SLC22A8), mRNA.
SLC22A9	SLC/SLCO	NM_080866	chr11	extended, Rank6		2746		19	16261		NM_080866	solute carrier family 22 (organic anion transporter), member 9	qPCR, WB	Emami Riedmaier et al., 2016
SLC27A1	SLC/SLCO	NM_198580	chr19	extended, Rank6		4127		65	10995	ENSG00000130304	NM_198580	solute carrier family 27 (fatty acid transporter), member 1
SLC28A1	SLC/SLCO	NM_004213	chr15	extended, Rank6		3841		67	11001		NM_004213	solute carrier family 28 (sodium-coupled nucleoside transporter), member 1
SLC28A2	SLC/SLCO	NM_004212	chr15	extended, Rank6		3547		45	11002		NM_004212	solute carrier family 28 (sodium-coupled nucleoside transporter), member 2
SLC28A3	SLC/SLCO	NM_001199633	chr9	extended, Rank6		5599		46	16484	ENSG00000197506	NM_001199633	solute carrier family 28 (sodium-coupled nucleoside transporter), member 3
SLC29A1	SLC/SLCO	NM_001078174	chr6	extended, Rank6		3064		37	11003	ENSG00000112759	NM_001078177	solute carrier family 29 (nucleoside transporters), member 1
SLC29A2	SLC/SLCO	NM_001532	chr11	extended, Rank6		3150		54	11004	ENSG00000174669	NM_001300868	solute carrier family 29 (nucleoside transporters), member 2
SLC29A4	SLC/SLCO	NM_001040661	chr7			3393		95	23097		NM_001040661	solute carrier family 29 (nucleoside transporters), member 4
SLC2A4	SLC/SLCO	NM_001042	chr17	extended, Rank6		3640		58	11009	ENSG00000181856	NM_001042	solute carrier family 2 (facilitated glucose transporter), member 4
SLC2A5	SLC/SLCO	NM_003039	chr1	extended, Rank6		3022		36	11010	ENSG00000142583	NM_003039	solute carrier family 2 (facilitated glucose/fructose transporter), member 5
SLC47A1	SLC/SLCO	NM_018242	chr17			6467	E	92	25588		NM_018242	solute carrier family 47, member 1
SLC47A2	SLC/SLCO	NM_001099646	chr17			5429	E	69	26439	ENSG00000180638	NM_152908	solute carrier family 47, member 2
SLC5A12	SLC/SLCO	NM_178498	chr11			7181		135	28750		NM_178498	solute carrier family 5 (sodium/glucose cotransporter), member 12
SLC5A6	SLC/SLCO	NM_021095	chr2	extended, Rank6		4319		54	11041	ENSG00000138074	NM_021095	solute carrier family 5 (sodium-dependent vitamin transporter), member 6
SLC6A6	SLC/SLCO	NM_001134367	chr3	extended, Rank6		7256		84	11052	ENSG00000131389	NM_003043	solute carrier family 6 (neurotransmitter transporter, taurine), member 6
SLC7A5	SLC/SLCO	NM_003486	chr16	extended, Rank7		5081		76	11063	ENSG00000103257	NM_003486	solute carrier family 7 (amino acid transporter light chain, L system), member 5
SLC7A8	SLC/SLCO	NM_012244	chr14	extended, Rank6		4706		62	11066		NM_012244	solute carrier family 7 (amino acid transporter light chain, L system), member 8
SLCO1A2	SLC/SLCO	NM_021094	chr12	extended, Rank7		7877		69	10956		NM_134431	solute carrier organic anion transporter family, member 1A2
SLCO1B1	SLC/SLCO	NM_006446	chr12	core	VIP	5480	E	37	10959		NM_006446	solute carrier organic anion transporter family, member 1B1	qPCR, WB	Nies et al., 2013
SLCO1B3	SLC/SLCO	NM_019844	chr12	core		5751	E	51	10961		NM_019844	solute carrier organic anion transporter family, member 1B3	qPCR, WB	Nies et al., 2013
SLCO1C1	SLC/SLCO	NM_001145944	chr12	extended, Rank6		3781		29	13819	ENSG00000139155	NM_001145946	solute carrier organic anion transporter family, member 1C1
SLCO2A1	SLC/SLCO	NM_005630	chr3	extended, Rank6		4914		52	10955	ENSG00000174640	NM_005630	solute carrier organic anion transporter family, member 2A1
SLCO2B1	SLC/SLCO	NM_001145211	chr11	extended, Rank7		4721		59	10962	ENSG00000137491	NM_007256	solute carrier organic anion transporter family, member 2B1	qPCR, WB	Nies et al., 2013
SLCO3A1	SLC/SLCO	NM_001145044	chr15	extended, Rank6		3380		44	10952	ENSG00000176463	NM_013272	solute carrier organic anion transporter family, member 3A1
SLCO4A1	SLC/SLCO	NM_016354	chr20	extended, Rank6		3371		51	10953	ENSG00000101187	NM_016354	solute carrier organic anion transporter family, member 4A1
SLCO4C1	SLC/SLCO	NM_180991	chr5	extended, Rank6		5956		62	23612		NM_180991	solute carrier organic anion transporter family, member 4C1
SLCO5A1	SLC/SLCO	NM_001146008	chr8	extended, Rank6		4063		37	19046	ENSG00000137571	NM_030958	solute carrier organic anion transporter family, member 5A1
SLCO6A1	SLC/SLCO	NM_173488	chr5	extended, Rank6		3185		36	23613	ENSG00000205359	NM_173488	solute carrier organic anion transporter family, member 6A1
SOD1	Others	NM_000454	chr21	extended, Rank5		1245		7	11179	ENSG00000142168	NM_000454	superoxide dismutase 1, soluble
SOD2	Others	NM_000636	chr6	extended, Rank5		1801		21	11180		NM_000636	superoxide dismutase 2, mitochondrial
SOD3	Others	NM_003102	chr4	extended, Rank5		1611		22	11181		NM_003102	superoxide dismutase 3, extracellular
SQSTM1	Others	NM_001142298	chr5			3358		49	11280	ENSG00000161011	NM_003900	sequestosome 1
STAT3	NR/TR	NM_003150	chr17			6548		56	11364		NM_139276	signal transducer and activator of transcription 3 (acute-phase response factor)
STK19	Others	NM_004197	chr6	related		2479		23	11398	ENSG00000206342	NM_032454	serine/threonine kinase 19
SULF1	Phase 1	NM_001128204	chr8	extended, Rank5		6773		39	20391	ENSG00000137573	NM_001128205	sulfatase 1
SULT1A1	Phase 2	NM_001055	chr16	core	VIP	1621		37	11453	ENSG00000196502	NM_001055	sulfotransferase family, cytosolic, 1A, phenol-preferring, member 1	qPCR, WB	Tremmel et al., 2017
SULT1A2	Phase 2	NM_001054	chr16	extended, Rank7		1472		34	11454	ENSG00000197165	NM_001054	sulfotransferase family, cytosolic, 1A, phenol-preferring, member 2
SULT1A3	Phase 2	NM_177552	chr16	extended, Rank7		756		6	11455	ENSG00000213648	NM_177552	sulfotransferase family, cytosolic, 1A, phenol-preferring, member 3
SULT1A4	Phase 2	NM_001017390	chr16			752		4	30004	ENSG00000213648	NM_001017390	sulfotransferase family, cytosolic, 1A, phenol-preferring, member 4
SULT1B1	Phase 2	NM_014465	chr4	extended, Rank7		1684		13	17845	ENSG00000173597	NM_014465	sulfotransferase family, cytosolic, 1B, member 1
SULT1C2	Phase 2	NM_001056	chr2	extended, Rank6		3170		39	11456		NM_001056	sulfotransferase family, cytosolic, 1C, member 2
SULT1E1	Phase 2	NM_005420	chr4	extended, Rank6		2171		14	11377	ENSG00000109193	NM_005420	sulfotransferase family 1E, estrogen-preferring, member 1
SULT2A1	Phase 2	NM_003167	chr19	extended, Rank6		2258		30	11458	ENSG00000105398	NM_003167	sulfotransferase family, cytosolic, 2A, dehydroepiandrosterone (DHEA)-preferring, member 1
SULT2B1	Phase 2	NM_004605	chr19	extended, Rank6		1524		28	11459	ENSG00000088002	NM_177973	sulfotransferase family, cytosolic, 2B, member 1
SULT4A1	Phase 2	NM_014351	chr22	extended, Rank5		2816		45	14903		NM_014351	sulfotransferase family 4A, member 1
TAP1	ABC	NM_000593	chr6	extended, Rank6		3408		49	43	ENSG00000168394	NM_000593	transporter 1, ATP-binding cassette, sub-family B (MDR/TAP)
TAP2	ABC	NM_000544	chr6	extended, Rank5		6178		130	44		NM_000544	transporter 2, ATP-binding cassette, sub-family B (MDR/TAP)
TPMT	Phase 2	NM_000367	chr6	core	VIP	5864	E	78	12014	ENSG00000137364	NM_000367	thiopurine S-methyltransferase	qPCR, WB, HPLC	Tamm et al., 2017
TRPC1	SLC/SLCO	NM_001251845	chr3			4721		36	12333	ENSG00000144935	NM_001251845	transient receptor potential cation channel, subfamily C, member 1
TRPC3	SLC/SLCO	NM_001130698	chr4			4120		22	12335	ENSG00000138741	NM_001130698	transient receptor potential cation channel, subfamily C, member 3
TRPC4	SLC/SLCO	NM_001135955	chr13			3784		27	12336	ENSG00000133107	NM_016179	transient receptor potential cation channel, subfamily C, member 4
TRPC5	SLC/SLCO	NM_012471	chrX			6399		38	12337	ENSG00000072315	NM_012471	transient receptor potential cation channel, subfamily C, member 5
TRPC6	SLC/SLCO	NM_004621	chr11			5270		47	12338	ENSG00000137672	NM_004621	transient receptor potential cation channel, subfamily C, member 6
TRPC7	SLC/SLCO	NM_001167576	chr5			3080		22	20754	ENSG00000069018	NM_020389	transient receptor potential cation channel, subfamily C, member 7
TRPM1	SLC/SLCO	NM_001252020	chr15			7475		79	7146	ENSG00000134160	NM_001252020	transient receptor potential cation channel, subfamily M, member 1
TRPM6	SLC/SLCO	NM_001177310	chr9			10589		55	17995	ENSG00000119121	NM_017662	transient receptor potential cation channel, subfamily M, member 6
TRPM7	SLC/SLCO	NM_017672	chr15			12802		120	17994		NM_017672	transient receptor potential cation channel, subfamily M, member 7
TRPV4	SLC/SLCO	NM_001177428	chr12			3740		64	18083	ENSG00000111199	NM_021625	transient receptor potential cation channel, subfamily V, member 4
TYMS	Others	NM_001071	chr18	related	VIP	1982		22	12441		NM_001071	thymidylate synthetase
UGT1A1	Phase 2	NM_000463	chr2	core	VIP	2600		16	12530	ENSG00000241635	NM_000463	UDP glucuronosyltransferase 1 family, polypeptide A1	qPCR, WB, MS	Riedmaier et al., 2010
UGT1A10	Phase 2	NM_019075	chr2	extended, Rank6		2622		4	12531	ENSG00000242515	NM_019075	UDP glucuronosyltransferase 1 family, polypeptide A10
UGT1A3	Phase 2	NM_019093	chr2	extended, Rank7		2582		16	12535	ENSG00000243135	NM_019093	UDP glucuronosyltransferase 1 family, polypeptide A3	qPCR, WB, MS	Riedmaier et al., 2010
UGT1A4	Phase 2	NM_007120	chr2	extended, Rank6		2611		18	12536	ENSG00000244474	NM_007120	UDP glucuronosyltransferase 1 family, polypeptide A4
UGT1A5	Phase 2	NM_019078	chr2	extended, Rank6		2582		18	12537	ENSG00000240224	NM_019078	UDP glucuronosyltransferase 1 family, polypeptide A5
UGT1A6	Phase 2	NM_001072	chr2	extended, Rank7		2715		6	12538	ENSG00000167165	NM_001072	UDP glucuronosyltransferase 1 family, polypeptide A6
UGT1A7	Phase 2	NM_019077	chr2	extended, Rank7		2576		10	12539	ENSG00000244122	NM_019077	UDP glucuronosyltransferase 1 family, polypeptide A7
UGT1A8	Phase 2	NM_019076	chr2	extended, Rank7		2633		7	12540	ENSG00000242366	NM_019076	UDP glucuronosyltransferase 1 family, polypeptide A8
UGT1A9	Phase 2	NM_021027	chr2	extended, Rank7		2607		4	12541	ENSG00000241119	NM_021027	UDP glucuronosyltransferase 1 family, polypeptide A9
UGT2A1	Phase 2	NM_001252274	chr4	extended, Rank7		3530		24	12542	ENSG00000173610	NM_001252274	UDP glucuronosyltransferase 2 family, polypeptide A1, complex locus
UGT2B10	Phase 2	NM_001075	chr4	extended, Rank6		5337		47	12544	ENSG00000109181	NM_001075	UDP glucuronosyltransferase 2 family, polypeptide B10
UGT2B11	Phase 2	NM_001073	chr4	extended, Rank7		1984		34	12545		NM_001073	UDP glucuronosyltransferase 2 family, polypeptide B11
UGT2B15	Phase 2	NM_001076	chr4	core		2536		22	12546	ENSG00000196620	NM_001076	UDP glucuronosyltransferase 2 family, polypeptide B15
UGT2B17	Phase 2	NM_001077	chr4	core		2354		8	12547	ENSG00000197888	NM_001077	UDP glucuronosyltransferase 2 family, polypeptide B17
UGT2B28	Phase 2	NM_001207004	chr4	extended, Rank7		1689		9	13479	ENSG00000135226	NM_053039	UDP glucuronosyltransferase 2 family, polypeptide B28
UGT2B4	Phase 2	NM_021139	chr4	extended, Rank7		2381		9	12553	ENSG00000156096	NM_021139	UDP glucuronosyltransferase 2 family, polypeptide B4
UGT2B7	Phase 2	NM_001074	chr4	core		2165		20	12554	ENSG00000171234	NM_001074	UDP glucuronosyltransferase 2 family, polypeptide B7	WB, MS	Precht et al., 2013
UROC1	Others	NM_001165974	chr3	related		4776		115	26444		NM_144639	urocanase domain containing 1
VDR	NR/TR	NM_000376	chr12		VIP	5148		78	12679	ENSG00000111424	NM_001017536	vitamin D (1,25- dihydroxyvitamin D3) receptor
VKORC1	Others	NM_024006	chr16	related	VIP	1131		17	23663	ENSG00000167397	NM_001311311	vitamin K epoxide reductase complex, subunit 1
XDH	Others	NM_000379	chr2	extended, Rank5		7851		120	12805	ENSG00000158125	NM_000379	xanthine dehydrogenase
XRCC5	Others	NM_021141	chr2			4672		34	12833	ENSG00000079246	NM_021141	X-ray repair complementing defective repair in Chinese hamster cells 5 (double-strand-break rejoining)

## Sheet: References
REFERENCES
1000 Genomes Project Consortium, Abecasis, G. R., Auton, A., Brooks, L. D., DePristo, M. A., Durbin, R. M., et al. (2012). An integrated map of genetic variation from 1,092 human genomes. Nature 491:7422, 56-65.
Burk, O., Koch, I., Raucy, J., Hustert, E., Eichelbaum, M., Brockmoller, J., et al. (2004). The induction of cytochrome P450 3A5 (CYP3A5) in the human liver and intestine is mediated by the xenobiotic sensors pregnane X receptor (PXR) and constitutively activated receptor (CAR). The Journal of biological chemistry 279:37, 38379-38385.
Emami Riedmaier, A., Burk, O., van Eijck, B. A. C., Schaeffeler, E., Klein, K., Fehr, S., et al. (2016). Variability in hepatic expression of organic anion transporter 7/SLC22A9, a novel pravastatin uptake transporter: Impact of genetic and regulatory factors. Pharmacogenomics J. 16:4, 341-351.
Gomes, A. M., Winter, S., Klein, K., Turpeinen, M., Schaeffeler, E., Schwab, M., et al. (2009). Pharmacogenomics of human liver cytochrome P450 oxidoreductase: multifactorial analysis and impact on microsomal drug oxidation. Pharmacogenomics 10:4, 579-599.
Haberl, M., Anwald, B., Klein, K., Weil, R., Fuss, C., Gepdiremen, A., et al. (2005). Three haplotypes associated with CYP2A6 phenotypes in Caucasians. Pharmacogenet. Genomics 15:9, 609-624.
Hofmann, M. H., Blievernicht, J. K., Klein, K., Saussele, T., Schaeffeler, E., Schwab, M., et al. (2008). Aberrant splicing caused by single nucleotide polymorphism c.516G>T [Q172H], a marker of CYP2B6*6, is responsible for decreased expression and activity of CYP2B6 in liver. J. Pharmacol. Exp. Ther 325:1, 284-292.
Klein, K., Thomas, M., Winter, S., Nussler, A. K., Niemi, M., Schwab, M., et al. (2012). PPARA: A novel genetic determinant of CYP3A4 in vitro and in vivo. Clin. Pharmacol. Ther. 91:6, 1044-1052.
Klein, K., Winter, S., Turpeinen, M., Schwab, M., and Zanger, U. M. (2010). Pathway-Targeted Pharmacogenomics of CYP1A2 in Human Liver. Front. Pharmacol. 1. doi 10.3389/fphar.2010.00129
Magdy, T., Arlanov, R., Winter, S., Lang, T., Klein, K., Toyoda, Y., et al. (2013). ABCC11/MRP8 polymorphisms affect 5-fluorouracil-induced severe toxicity and hepatic expression. Pharmacogenomics 14:12, 1433-1448.
Meier, Y., Pauli-Magnus, C., Zanger, U. M., Klein, K., Schaeffeler, E., Nussler, A. K., et al. (2006). Interindividual variability of canalicular ATP-binding-cassette (ABC)-transporter expression in human liver. Hepatology 44:1, 62-74.
Nies, A. T., Koepsell, H., Winter, S., Burk, O., Klein, K., Kerb, R., et al. (2009). Expression of organic cation transporters OCT1 (SLC22A1) and OCT3 (SLC22A3) is affected by genetic factors and cholestasis in human liver. Hepatology 50:4, 1227-1240.
Nies, A. T., Niemi, M., Burk, O., Winter, S., Zanger, U. M., Stieger, B., et al. (2013). Genetics is a major determinant of expression of the human hepatic uptake transporter OATP1B1, but not of OATP1B3 and OATP2B1. Genome Med 5:1, 1.
Precht, J. C., Schroth, W., Klein, K., Brauch, H., Krynetskiy, E., Schwab, M., et al. (2013). The letrozole phase 1 metabolite carbinol as a novel probe drug for UGT2B7. Drug metabolism and disposition: the biological fate of chemicals 41:11, 1906-1913.
Riedmaier, S., Klein, K., Hofmann, U., Keskitalo, J. E., Neuvonen, P. J., Schwab, M., et al. (2010). UDP-glucuronosyltransferase (UGT) polymorphisms affect atorvastatin lactonization in vitro and in vivo. Clin. Pharmacol. Ther. 87:1, 65-73.
Riedmaier, S., Klein, K., Winter, S., Hofmann, U., Schwab, M., and Zanger, U. M. (2011). Paraoxonase (PON1 and PON3) Polymorphisms: Impact on Liver Expression and Atorvastatin-Lactone Hydrolysis. Front. Pharmacol. 2, 41.
Schwab, M., Zanger, U. M., Marx, C., Schaeffeler, E., Klein, K., Dippon, J., et al. (2008). Role of Genetic and Nongenetic Factors for Fluorouracil Treatment-Related Severe Toxicity: A Prospective Clinical Trial by the German 5-FU Toxicity Study Group. J. Clin. Oncol. 26:13, 2131-2138.
Tamm, R., Magi, R., Tremmel, R., Winter, S., Mihailov, E., Smid, A., et al. (2017). Polymorphic variation in TPMT is the principal determinant of TPMT phenotype: A meta-analysis of three genome-wide association studies. Clinical pharmacology and therapeutics 101:5, 684-695.
Thomas, M., Winter, S., Klumpp, B., Turpeinen, M., Klein, K., Schwab, M., et al. (2015). Peroxisome proliferator-activated receptor alpha, PPAR?, directly regulates transcription of cytochrome P450 CYP2C8. Frontiers in pharmacology 6, 261.
Toscano, C., Klein, K., Blievernicht, J., Schaeffeler, E., Saussele, T., Raimundo, S., et al. (2006). Impaired expression of CYP2D6 in intermediate metabolizers carrying the *41 allele caused by the intronic SNP 2988G>A: Evidence for modulation of splicing events. Pharmacogenet. Genomics 16:10, 755-766.
Tremmel, R., Herrmann, K., Engst, W., Meinl, W., Klein, K., Glatt, H., et al. (2017). Methyleugenol DNA adducts in human liver are associated with SULT1A1 copy number variations and expression levels. Archives of toxicology. doi 10.1007/s00204-017-1955-4
Tremmel, R., Klein, K., Winter, S., Schaeffeler, E., and Zanger, U. M. (2015). Gene copy number variation analysis reveals dosage-insensitive expression of CYP2E1. Pharmacogenomics J., doi 10.1038/tpj.2015.69
Wolbold, R., Klein, K., Burk, O., Nüssler, A. K., Neuhaus, P., Eichelbaum, M., et al. (2003). Sex is a major determinant of CYP3A4 expression in human liver. Hepatology 38:4, 978-988.
